# Supplementary material for: Random access parallel microscopy
Source: eLife. 2021 Jan 12;10:e56426. doi: 10.7554/eLife.56426 (PMC7843131; doi:10.7554/eLife.56426)
Supplement: Source code 1. [file elife-56426-code1.zip]

Archive with 1 entries (1 files):
- arduino_SSHTS_sample_script.ino
